# Supplementary material for: RNA-Seq Analysis Reveals an Essential Role of the cGMP-PKG-MAPK Pathways in Retinal Degeneration Caused by Cep250 Deficiency
Source: Int J Mol Sci. 2023 May 16;24(10):8843. doi: 10.3390/ijms24108843 (PMC10218315; doi:10.3390/ijms24108843)
Supplement: Supplementary file 1 [file ijms-24-08843-s001.zip]

Archive with 2 entries (2 files):
- ijms-2368809-Supplementary Figures S1-S3.pdf
- ijms-2368809-SupplementaryTable S1.pdf
